# Supplementary material for: Dehydroflavonolignans from Silymarin Potentiate Transition Metal Toxicity In Vitro but Are Protective for Isolated Erythrocytes Ex Vivo
Source: Antioxidants (Basel). 2021 Apr 27;10(5):679. doi: 10.3390/antiox10050679 (PMC8146032; doi:10.3390/antiox10050679)
Supplement: Supplementary file 1 [file antioxidants-10-00679-s001.zip]

Archive with 1 entries (1 files):
- antioxidants-1164660-supplementary.pdf
